# Supplementary material for: Linc00673-V3 positively regulates autophagy by promoting Smad3-mediated LC3B transcription in NSCLC
Source: Life Sci Alliance. 2024 Mar 25;7(6):e202302408. doi: 10.26508/lsa.202302408 (PMC10963591; doi:10.26508/lsa.202302408)
Supplement: Supplementary file 2 [file LSA-2023-02408_TableS1.xlsx]

## Sheet: summary
Supplementary table1. MS results of Linc00673-V3 binding proteins
Accession	Protein names	Gene names
P35579	Myosin-9	MYH9
P49327	Fatty acid synthase	FASN
Q14204	Cytoplasmic dynein 1 heavy chain 1	DYNC1H1
P35580	Myosin-10	MYH10
Q00610	Clathrin heavy chain 1	CLTC
P08238	Heat shock protein HSP 90-beta	HSP90AB1
P05783	Keratin, type I cytoskeletal 18	KRT18
P00338	L-lactate dehydrogenase A chain	LDHA
P05787	Keratin, type II cytoskeletal 8	KRT8
P63261	Actin, cytoplasmic 2	ACTG1
P60709	Actin, cytoplasmic 1	ACTB
P14618	Pyruvate kinase PKM	PKM
P07900	Heat shock protein HSP 90-alpha	HSP90AA1
Q9BQE3	Tubulin alpha-1C chain	TUBA1C
P21333	Filamin-A	FLNA
Q71U36	Tubulin alpha-1A chain	TUBA1A
P53396	ATP-citrate synthase	ACLY
P78527	DNA-dependent protein kinase catalytic subunit	PRKDC
O60701	UDP-glucose 6-dehydrogenase	UGDH
P68366	Tubulin alpha-4A chain	TUBA4A
P00352	Retinal dehydrogenase 1	ALDH1A1
P07437	Tubulin beta chain	TUBB
P68371	Tubulin beta-4B chain	TUBB4B
P11216	Glycogen phosphorylase, brain form	PYGB
P10809	60 kDa heat shock protein, mitochondrial	HSPD1
P13639	Elongation factor 2	EEF2
P06733	Alpha-enolase	ENO1
Q01813	ATP-dependent 6-phosphofructokinase, platelet type	PFKP
Q92614	Unconventional myosin-XVIIIa	MYO18A
P11498	Pyruvate carboxylase, mitochondrial	PC
P04406	Glyceraldehyde-3-phosphate dehydrogenase	GAPDH
Q13885	Tubulin beta-2A chain	TUBB2A
P52209	6-phosphogluconate dehydrogenase, decarboxylating	PGD
P11142	Heat shock cognate 71 kDa protein	HSPA8
P11413	Glucose-6-phosphate 1-dehydrogenase	G6PD
P42704	Leucine-rich PPR motif-containing protein, mitochondrial	LRPPRC
P29401	Transketolase	TKT
P16615	Sarcoplasmic/endoplasmic reticulum calcium ATPase 2	ATP2A2
P27708	CAD protein	CAD
P07355	Annexin A2	ANXA2
P04083	Annexin A1	ANXA1
P07195	L-lactate dehydrogenase B chain	LDHB
P68400	Casein kinase II subunit alpha	CSNK2A1
Q92616	eIF-2-alpha kinase activator GCN1	GCN1
Q13509	Tubulin beta-3 chain	TUBB3
O60218	Aldo-keto reductase family 1 member B10	AKR1B10
Q16555	Dihydropyrimidinase-related protein 2	DPYSL2
P68104	Elongation factor 1-alpha 1	EEF1A1
P14625	Endoplasmin	HSP90B1
P06576	ATP synthase subunit beta, mitochondrial	ATP5F1B
P60842	Eukaryotic initiation factor 4A-I	EIF4A1
P25705	ATP synthase subunit alpha, mitochondrial	ATP5F1A
P42330	Aldo-keto reductase family 1 member C3	AKR1C3
P08195	4F2 cell-surface antigen heavy chain	SLC3A2
P11021	Endoplasmic reticulum chaperone BiP	HSPA5
P11586	C-1-tetrahydrofolate synthase, cytoplasmic	MTHFD1
O43795	Unconventional myosin-Ib	MYO1B
O43707	Alpha-actinin-4	ACTN4
P30838	Aldehyde dehydrogenase, dimeric NADP-preferring	ALDH3A1
P41252	Isoleucine--tRNA ligase, cytoplasmic	IARS
Q9BUF5	Tubulin beta-6 chain	TUBB6
P00558	Phosphoglycerate kinase 1	PGK1
P43490	Nicotinamide phosphoribosyltransferase	NAMPT
P08729	Keratin, type II cytoskeletal 7	KRT7
P06744	Glucose-6-phosphate isomerase	GPI
Q04828	Aldo-keto reductase family 1 member C1	AKR1C1
Q05639	Elongation factor 1-alpha 2	EEF1A2
P40939	Trifunctional enzyme subunit alpha, mitochondrial	HADHA
Q3ZCM7	Tubulin beta-8 chain	TUBB8
P05141	ADP/ATP translocase 2	SLC25A5
Q16719	Kynureninase	KYNU
Q16658	Fascin	FSCN1
Q9Y6N5	Sulfide:quinone oxidoreductase, mitochondrial	SQOR
P04075	Fructose-bisphosphate aldolase A	ALDOA
P60174	Triosephosphate isomerase	TPI1
P13645	Keratin, type I cytoskeletal 10	KRT10
P19784	Casein kinase II subunit alpha'	CSNK2A2
Q86VP6	Cullin-associated NEDD8-dissociated protein 1	CAND1
P63244	Receptor of activated protein C kinase 1	RACK1
P13489	Ribonuclease inhibitor	RNH1
O75369	Filamin-B	FLNB
P12236	ADP/ATP translocase 3	SLC25A6
P04264	Keratin, type II cytoskeletal 1	KRT1
P07237	Protein disulfide-isomerase	P4HB
P62701	40S ribosomal protein S4, X isoform	RPS4X
P52895	Aldo-keto reductase family 1 member C2	AKR1C2
P07814	Bifunctional glutamate/proline--tRNA ligase	EPRS
O75083	WD repeat-containing protein 1	WDR1
P53621	Coatomer subunit alpha	COPA
P38646	Stress-70 protein, mitochondrial	HSPA9
Q8WUM4	Programmed cell death 6-interacting protein	PDCD6IP
P13010	X-ray repair cross-complementing protein 5	XRCC5
Q16881	Thioredoxin reductase 1, cytoplasmic	TXNRD1
Q13200	26S proteasome non-ATPase regulatory subunit 2	PSMD2
P22314	Ubiquitin-like modifier-activating enzyme 1	UBA1
P35527	Keratin, type I cytoskeletal 9	KRT9
O00159	Unconventional myosin-Ic	MYO1C
P0DMV9	Heat shock 70 kDa protein 1B	HSPA1B
P09525	Annexin A4	ANXA4
Q13085	Acetyl-CoA carboxylase 1	ACACA
P06737	Glycogen phosphorylase, liver form	PYGL
P63104	14-3-3 protein zeta/delta	YWHAZ
P08758	Annexin A5	ANXA5
P40926	Malate dehydrogenase, mitochondrial	MDH2
Q14533	Keratin, type II cuticular Hb1	KRT81
P27348	14-3-3 protein theta	YWHAQ
P34897	Serine hydroxymethyltransferase, mitochondrial	SHMT2
Q12931	Heat shock protein 75 kDa, mitochondrial	TRAP1
P55072	Transitional endoplasmic reticulum ATPase	VCP
P09960	Leukotriene A-4 hydrolase	LTA4H
P35232	Prohibitin	PHB
P31947	14-3-3 protein sigma	SFN
P17655	Calpain-2 catalytic subunit	CAPN2
P19105	Myosin regulatory light chain 12A	MYL12A
P15311	Ezrin	EZR
P15559	NAD(P)H dehydrogenase [quinone] 1	NQO1
P31943	Heterogeneous nuclear ribonucleoprotein H	HNRNPH1
P46940	Ras GTPase-activating-like protein IQGAP1	IQGAP1
P55084	Trifunctional enzyme subunit beta, mitochondrial	HADHB
Q99623	Prohibitin-2	PHB2
P05166	Propionyl-CoA carboxylase beta chain, mitochondrial	PCCB
P31327	Carbamoyl-phosphate synthase [ammonia], mitochondrial	CPS1
P26038	Moesin	MSN
P23528	Cofilin-1	CFL1
Q14697	Neutral alpha-glucosidase AB	GANAB
Q9Y678	Coatomer subunit gamma-1	COPG1
Q9Y262	Eukaryotic translation initiation factor 3 subunit L	EIF3L
O95573	Long-chain-fatty-acid--CoA ligase 3	ACSL3
P30740	Leukocyte elastase inhibitor	SERPINB1
P12956	X-ray repair cross-complementing protein 6	XRCC6
P30153	Serine/threonine-protein phosphatase 2A 65 kDa regulatory subunit A alpha isoform	PPP2R1A
P55786	Puromycin-sensitive aminopeptidase	NPEPPS
P62258	14-3-3 protein epsilon	YWHAE
P60660	Myosin light polypeptide 6	MYL6
P62937	Peptidyl-prolyl cis-trans isomerase A	PPIA
P30041	Peroxiredoxin-6	PRDX6
P05091	Aldehyde dehydrogenase, mitochondrial	ALDH2
P54136	Arginine--tRNA ligase, cytoplasmic	RARS
Q06830	Peroxiredoxin-1	PRDX1
Q9H4G0	Band 4.1-like protein 1	EPB41L1
P40227	T-complex protein 1 subunit zeta	CCT6A
P53618	Coatomer subunit beta	COPB1
P52597	Heterogeneous nuclear ribonucleoprotein F	HNRNPF
P63241	Eukaryotic translation initiation factor 5A-1	EIF5A
P78371	T-complex protein 1 subunit beta	CCT2
P04844	Dolichyl-diphosphooligosaccharide--protein glycosyltransferase subunit 2	RPN2
P17812	CTP synthase 1	CTPS1
O14980	Exportin-1	XPO1
P50991	T-complex protein 1 subunit delta	CCT4
P62195	26S proteasome regulatory subunit 8	PSMC5
P34932	Heat shock 70 kDa protein 4	HSPA4
Q14974	Importin subunit beta-1	KPNB1
P35908	Keratin, type II cytoskeletal 2 epidermal	KRT2
P12814	Alpha-actinin-1	ACTN1
Q14152	Eukaryotic translation initiation factor 3 subunit A	EIF3A
Q04446	1,4-alpha-glucan-branching enzyme	GBE1
Q14651	Plastin-1	PLS1
Q15149	Plectin	PLEC
O95433	Activator of 90 kDa heat shock protein ATPase homolog 1	AHSA1
Q96QK1	Vacuolar protein sorting-associated protein 35	VPS35
P19338	Nucleolin	NCL
P61247	40S ribosomal protein S3a	RPS3A
Q9UBT2	SUMO-activating enzyme subunit 2	UBA2
P00390	Glutathione reductase, mitochondrial	GSR
P30101	Protein disulfide-isomerase A3	PDIA3
P56192	Methionine--tRNA ligase, cytoplasmic	MARS
P31946	14-3-3 protein beta/alpha	YWHAB
P15531	Nucleoside diphosphate kinase A	NME1
P12004	Proliferating cell nuclear antigen	PCNA
P84098	60S ribosomal protein L19	RPL19
P61160	Actin-related protein 2	ACTR2
P26641	Elongation factor 1-gamma	EEF1G
P14923	Junction plakoglobin	JUP
P05165	Propionyl-CoA carboxylase alpha chain, mitochondrial	PCCA
P05388	60S acidic ribosomal protein P0	RPLP0
P23526	Adenosylhomocysteinase	AHCY
P60981	Destrin	DSTN
P09211	Glutathione S-transferase P	GSTP1
P05023	Sodium/potassium-transporting ATPase subunit alpha-1	ATP1A1
O75874	Isocitrate dehydrogenase [NADP] cytoplasmic	IDH1
P62280	40S ribosomal protein S11	RPS11
P33993	DNA replication licensing factor MCM7	MCM7
P23284	Peptidyl-prolyl cis-trans isomerase B	PPIB
P52292	Importin subunit alpha-1	KPNA2
P30043	Flavin reductase (NADPH)	BLVRB
P61978	Heterogeneous nuclear ribonucleoprotein K	HNRNPK
P17987	T-complex protein 1 subunit alpha	TCP1
P13797	Plastin-3	PLS3
Q53GQ0	Very-long-chain 3-oxoacyl-CoA reductase	HSD17B12
P15121	Aldo-keto reductase family 1 member B1	AKR1B1
P02786	Transferrin receptor protein 1	TFRC
P62826	GTP-binding nuclear protein Ran	RAN
P15880	40S ribosomal protein S2	RPS2
Q13011	Delta(3,5)-Delta(2,4)-dienoyl-CoA isomerase, mitochondrial	ECH1
P67936	Tropomyosin alpha-4 chain	TPM4
P31939	Bifunctional purine biosynthesis protein PURH	ATIC
P37837	Transaldolase	TALDO1
O00232	26S proteasome non-ATPase regulatory subunit 12	PSMD12
P62266	40S ribosomal protein S23	RPS23
P67870	Casein kinase II subunit beta	CSNK2B
O43491	Band 4.1-like protein 2	EPB41L2
Q9NY33	Dipeptidyl peptidase 3	DPP3
P13667	Protein disulfide-isomerase A4	PDIA4
P07737	Profilin-1	PFN1
P61981	14-3-3 protein gamma	YWHAG
Q9H9B4	Sideroflexin-1	SFXN1
Q14247	Src substrate cortactin	CTTN
P62277	40S ribosomal protein S13	RPS13
P22392	Nucleoside diphosphate kinase B	NME2
P50990	T-complex protein 1 subunit theta	CCT8
Q14914	Prostaglandin reductase 1	PTGR1
Q8TBX8	Phosphatidylinositol 5-phosphate 4-kinase type-2 gamma	PIP4K2C
P48426	Phosphatidylinositol 5-phosphate 4-kinase type-2 alpha	PIP4K2A
P17858	ATP-dependent 6-phosphofructokinase, liver type	PFKL
O43242	26S proteasome non-ATPase regulatory subunit 3	PSMD3
Q63HN8	E3 ubiquitin-protein ligase RNF213	RNF213
P13804	Electron transfer flavoprotein subunit alpha, mitochondrial	ETFA
P35998	26S proteasome regulatory subunit 7	PSMC2
P11177	Pyruvate dehydrogenase E1 component subunit beta, mitochondrial	PDHB
Q99460	26S proteasome non-ATPase regulatory subunit 1	PSMD1
Q12965	Unconventional myosin-Ie	MYO1E
P49411	Elongation factor Tu, mitochondrial	TUFM
P49368	T-complex protein 1 subunit gamma	CCT3
P08243	Asparagine synthetase [glutamine-hydrolyzing]	ASNS
Q15365	Poly(rC)-binding protein 1	PCBP1
Q9Y617	Phosphoserine aminotransferase	PSAT1
P04843	Dolichyl-diphosphooligosaccharide--protein glycosyltransferase subunit 1	RPN1
P23396	40S ribosomal protein S3	RPS3
O43175	D-3-phosphoglycerate dehydrogenase	PHGDH
P11940	Polyadenylate-binding protein 1	PABPC1
Q9NZM1	Myoferlin	MYOF
Q06210	Glutamine--fructose-6-phosphate aminotransferase [isomerizing] 1	GFPT1
Q9UHD8	Septin-9	SEPT9
P37802	Transgelin-2	TAGLN2
Q6NZI2	Caveolae-associated protein 1	CAVIN1
Q9UNM6	26S proteasome non-ATPase regulatory subunit 13	PSMD13
P62753	40S ribosomal protein S6	RPS6
O60716	Catenin delta-1	CTNND1
Q9P2J5	Leucine--tRNA ligase, cytoplasmic	LARS
P06493	Cyclin-dependent kinase 1	CDK1
P18669	Phosphoglycerate mutase 1	PGAM1
P19367	Hexokinase-1	HK1
P51648	Fatty aldehyde dehydrogenase	ALDH3A2
P48643	T-complex protein 1 subunit epsilon	CCT5
Q01433	AMP deaminase 2	AMPD2
P18206	Vinculin	VCL
P00492	Hypoxanthine-guanine phosphoribosyltransferase	HPRT1
Q00325	Phosphate carrier protein, mitochondrial	SLC25A3
P22695	Cytochrome b-c1 complex subunit 2, mitochondrial	UQCRC2
P50395	Rab GDP dissociation inhibitor beta	GDI2
P02545	Prelamin-A/C	LMNA
Q15084	Protein disulfide-isomerase A6	PDIA6
Q6DD88	Atlastin-3	ATL3
P29692	Elongation factor 1-delta	EEF1D
Q02878	60S ribosomal protein L6	RPL6
P24752	Acetyl-CoA acetyltransferase, mitochondrial	ACAT1
P36578	60S ribosomal protein L4	RPL4
P49748	Very long-chain specific acyl-CoA dehydrogenase, mitochondrial	ACADVL
P62979	Ubiquitin-40S ribosomal protein S27a	RPS27A
Q15436	Protein transport protein Sec23A	SEC23A
O00303	Eukaryotic translation initiation factor 3 subunit F	EIF3F
Q99832	T-complex protein 1 subunit eta	CCT7
P30837	Aldehyde dehydrogenase X, mitochondrial	ALDH1B1
O00571	ATP-dependent RNA helicase DDX3X	DDX3X
P08670	Vimentin	VIM
P46781	40S ribosomal protein S9	RPS9
P16152	Carbonyl reductase [NADPH] 1	CBR1
P36776	Lon protease homolog, mitochondrial	LONP1
Q9BXJ9	N-alpha-acetyltransferase 15, NatA auxiliary subunit	NAA15
P25398	40S ribosomal protein S12	RPS12
Q7L2H7	Eukaryotic translation initiation factor 3 subunit M	EIF3M
Q99613	Eukaryotic translation initiation factor 3 subunit C	EIF3C
P61158	Actin-related protein 3	ACTR3
P42765	3-ketoacyl-CoA thiolase, mitochondrial	ACAA2
P07741	Adenine phosphoribosyltransferase	APRT
P36542	ATP synthase subunit gamma, mitochondrial	ATP5F1C
O95994	Anterior gradient protein 2 homolog	AGR2
Q5T4S7	E3 ubiquitin-protein ligase UBR4	UBR4
P55060	Exportin-2	CSE1L
P33527	Multidrug resistance-associated protein 1	ABCC1
Q13501	Sequestosome-1	SQSTM1
Q05193	Dynamin-1	DNM1
P78356	Phosphatidylinositol 5-phosphate 4-kinase type-2 beta	PIP4K2B
P62424	60S ribosomal protein L7a	RPL7A
P0DMN0	Sulfotransferase 1A4	SULT1A4
Q9H4M9	EH domain-containing protein 1	EHD1
P59998	Actin-related protein 2/3 complex subunit 4	ARPC4
P62879	Guanine nucleotide-binding protein G(I)/G(S)/G(T) subunit beta-2	GNB2
P62244	40S ribosomal protein S15a	RPS15A
A6NHL2	Tubulin alpha chain-like 3	TUBAL3
P14868	Aspartate--tRNA ligase, cytoplasmic	DARS
P62241	40S ribosomal protein S8	RPS8
Q16822	Phosphoenolpyruvate carboxykinase [GTP], mitochondrial	PCK2
P23381	Tryptophan--tRNA ligase, cytoplasmic	WARS
P07951	Tropomyosin beta chain	TPM2
P48047	ATP synthase subunit O, mitochondrial	ATP5PO
Q96FW1	Ubiquitin thioesterase OTUB1	OTUB1
P06753	Tropomyosin alpha-3 chain	TPM3
O00429	Dynamin-1-like protein	DNM1L
Q99497	Protein/nucleic acid deglycase DJ-1	PARK7
P04632	Calpain small subunit 1	CAPNS1
P49588	Alanine--tRNA ligase, cytoplasmic	AARS
Q9Y490	Talin-1	TLN1
O60610	Protein diaphanous homolog 1	DIAPH1
P09972	Fructose-bisphosphate aldolase C	ALDOC
Q9NSD9	Phenylalanine--tRNA ligase beta subunit	FARSB
Q8TAA9	Vang-like protein 1	VANGL1
Q13045	Protein flightless-1 homolog	FLII
P34896	Serine hydroxymethyltransferase, cytosolic	SHMT1
O00231	26S proteasome non-ATPase regulatory subunit 11	PSMD11
P30048	Thioredoxin-dependent peroxide reductase, mitochondrial	PRDX3
P61204	ADP-ribosylation factor 3	ARF3
P31930	Cytochrome b-c1 complex subunit 1, mitochondrial	UQCRC1
P09936	Ubiquitin carboxyl-terminal hydrolase isozyme L1	UCHL1
Q13263	Transcription intermediary factor 1-beta	TRIM28
P50570	Dynamin-2	DNM2
P49736	DNA replication licensing factor MCM2	MCM2
P08708	40S ribosomal protein S17	RPS17
P62495	Eukaryotic peptide chain release factor subunit 1	ETF1
P06748	Nucleophosmin	NPM1
P18085	ADP-ribosylation factor 4	ARF4
P61353	60S ribosomal protein L27	RPL27
Q92598	Heat shock protein 105 kDa	HSPH1
O14818	Proteasome subunit alpha type-7	PSMA7
Q9UHB9	Signal recognition particle subunit SRP68	SRP68
P62269	40S ribosomal protein S18	RPS18
Q01581	Hydroxymethylglutaryl-CoA synthase, cytoplasmic	HMGCS1
P61026	Ras-related protein Rab-10	RAB10
P35241	Radixin	RDX
Q15366	Poly(rC)-binding protein 2	PCBP2
P62847	40S ribosomal protein S24	RPS24
P43686	26S proteasome regulatory subunit 6B	PSMC4
P26639	Threonine--tRNA ligase, cytoplasmic	TARS
Q8IZ83	Aldehyde dehydrogenase family 16 member A1	ALDH16A1
P49902	Cytosolic purine 5'-nucleotidase	NT5C2
P10620	Microsomal glutathione S-transferase 1	MGST1
P63010	AP-2 complex subunit beta	AP2B1
P30086	Phosphatidylethanolamine-binding protein 1	PEBP1
Q9Y230	RuvB-like 2	RUVBL2
O00299	Chloride intracellular channel protein 1	CLIC1
P40925	Malate dehydrogenase, cytoplasmic	MDH1
P60891	Ribose-phosphate pyrophosphokinase 1	PRPS1
P02768	Serum albumin	ALB
P61254	60S ribosomal protein L26	RPL26
P26599	Polypyrimidine tract-binding protein 1	PTBP1
O95373	Importin-7	IPO7
Q7L7X3	Serine/threonine-protein kinase TAO1	TAOK1
Q9NQC3	Reticulon-4	RTN4
P52701	DNA mismatch repair protein Msh6	MSH6
P62191	26S proteasome regulatory subunit 4	PSMC1
Q96P70	Importin-9	IPO9
P62333	26S proteasome regulatory subunit 10B	PSMC6
P46821	Microtubule-associated protein 1B	MAP1B
P27824	Calnexin	CANX
P41250	Glycine--tRNA ligase	GARS
P62750	60S ribosomal protein L23a	RPL23A
A1L0T0	Acetolactate synthase-like protein	ILVBL
Q7Z6Z7	E3 ubiquitin-protein ligase HUWE1	HUWE1
Q7L576	Cytoplasmic FMR1-interacting protein 1	CYFIP1
P22234	Multifunctional protein ADE2	PAICS
Q9UBF2	Coatomer subunit gamma-2	COPG2
P41091	Eukaryotic translation initiation factor 2 subunit 3	EIF2S3
P50213	Isocitrate dehydrogenase [NAD] subunit alpha, mitochondrial	IDH3A
Q8TEX9	Importin-4	IPO4
P09382	Galectin-1	LGALS1
P62829	60S ribosomal protein L23	RPL23
Q6P2Q9	Pre-mRNA-processing-splicing factor 8	PRPF8
Q15181	Inorganic pyrophosphatase	PPA1
P61604	10 kDa heat shock protein, mitochondrial	HSPE1
P83731	60S ribosomal protein L24	RPL24
Q04917	14-3-3 protein eta	YWHAH
O15260	Surfeit locus protein 4	SURF4
O15143	Actin-related protein 2/3 complex subunit 1B	ARPC1B
P08865	40S ribosomal protein SA	RPSA
P28066	Proteasome subunit alpha type-5	PSMA5
Q02978	Mitochondrial 2-oxoglutarate/malate carrier protein	SLC25A11
Q15437	Protein transport protein Sec23B	SEC23B
Q8NBS9	Thioredoxin domain-containing protein 5	TXNDC5
Q3ZCQ8	Mitochondrial import inner membrane translocase subunit TIM50	TIMM50
P31153	S-adenosylmethionine synthase isoform type-2	MAT2A
Q2TB90	Putative hexokinase HKDC1	HKDC1
Q9UJS0	Calcium-binding mitochondrial carrier protein Aralar2	SLC25A13
P55209	Nucleosome assembly protein 1-like 1	NAP1L1
P18124	60S ribosomal protein L7	RPL7
O43169	Cytochrome b5 type B	CYB5B
Q07021	Complement component 1 Q subcomponent-binding protein, mitochondrial	C1QBP
Q9UQ80	Proliferation-associated protein 2G4	PA2G4
P62888	60S ribosomal protein L30	RPL30
P53992	Protein transport protein Sec24C	SEC24C
P07954	Fumarate hydratase, mitochondrial	FH
O76003	Glutaredoxin-3	GLRX3
Q01469	Fatty acid-binding protein 5	FABP5
P09429	High mobility group protein B1	HMGB1
P17980	26S proteasome regulatory subunit 6A	PSMC3
P27635	60S ribosomal protein L10	RPL10
P05455	Lupus La protein	SSB
Q5VYK3	Proteasome adapter and scaffold protein ECM29	ECPAS
P50416	Carnitine O-palmitoyltransferase 1, liver isoform	CPT1A
O43837	Isocitrate dehydrogenase [NAD] subunit beta, mitochondrial	IDH3B
P62820	Ras-related protein Rab-1A	RAB1A
P33991	DNA replication licensing factor MCM4	MCM4
P39023	60S ribosomal protein L3	RPL3
O60762	Dolichol-phosphate mannosyltransferase subunit 1	DPM1
Q9Y6Y8	SEC23-interacting protein	SEC23IP
P67809	Nuclease-sensitive element-binding protein 1	YBX1
P46777	60S ribosomal protein L5	RPL5
P38117	Electron transfer flavoprotein subunit beta	ETFB
P55735	Protein SEC13 homolog	SEC13
P63173	60S ribosomal protein L38	RPL38
O43570	Carbonic anhydrase 12	CA12
Q92688	Acidic leucine-rich nuclear phosphoprotein 32 family member B	ANP32B
P21399	Cytoplasmic aconitate hydratase	ACO1
O95831	Apoptosis-inducing factor 1, mitochondrial	AIFM1
P46459	Vesicle-fusing ATPase	NSF
O15371	Eukaryotic translation initiation factor 3 subunit D	EIF3D
P20618	Proteasome subunit beta type-1	PSMB1
P30520	Adenylosuccinate synthetase isozyme 2	ADSS
P46060	Ran GTPase-activating protein 1	RANGAP1
P33992	DNA replication licensing factor MCM5	MCM5
P05161	Ubiquitin-like protein ISG15	ISG15
P62249	40S ribosomal protein S16	RPS16
Q99714	3-hydroxyacyl-CoA dehydrogenase type-2	HSD17B10
Q12797	Aspartyl/asparaginyl beta-hydroxylase	ASPH
Q9UBX3	Mitochondrial dicarboxylate carrier	SLC25A10
Q07960	Rho GTPase-activating protein 1	ARHGAP1
P37108	Signal recognition particle 14 kDa protein	SRP14
P15428	15-hydroxyprostaglandin dehydrogenase [NAD(+)]	HPGD
O00487	26S proteasome non-ATPase regulatory subunit 14	PSMD14
P62081	40S ribosomal protein S7	RPS7
P16144	Integrin beta-4	ITGB4
P62263	40S ribosomal protein S14	RPS14
P00505	Aspartate aminotransferase, mitochondrial	GOT2
Q9H4A4	Aminopeptidase B	RNPEP
P61221	ATP-binding cassette sub-family E member 1	ABCE1
P25789	Proteasome subunit alpha type-4	PSMA4
Q16401	26S proteasome non-ATPase regulatory subunit 5	PSMD5
P07099	Epoxide hydrolase 1	EPHX1
P35270	Sepiapterin reductase	SPR
O94979	Protein transport protein Sec31A	SEC31A
P11766	Alcohol dehydrogenase class-3	ADH5
P36551	Oxygen-dependent coproporphyrinogen-III oxidase, mitochondrial	CPOX
P51812	Ribosomal protein S6 kinase alpha-3	RPS6KA3
Q9P2R7	Succinate--CoA ligase [ADP-forming] subunit beta, mitochondrial	SUCLA2
P43304	Glycerol-3-phosphate dehydrogenase, mitochondrial	GPD2
P50453	Serpin B9	SERPINB9
Q96TA1	Niban-like protein 1	FAM129B
Q13162	Peroxiredoxin-4	PRDX4
O75390	Citrate synthase, mitochondrial	CS
P09651	Heterogeneous nuclear ribonucleoprotein A1	HNRNPA1
P45974	Ubiquitin carboxyl-terminal hydrolase 5	USP5
P49720	Proteasome subunit beta type-3	PSMB3
Q13765	Nascent polypeptide-associated complex subunit alpha	NACA
Q96CW1	AP-2 complex subunit mu	AP2M1
P22102	Trifunctional purine biosynthetic protein adenosine-3	GART
P63092	Guanine nucleotide-binding protein G(s) subunit alpha isoforms short	GNAS
P30084	Enoyl-CoA hydratase, mitochondrial	ECHS1
P08237	ATP-dependent 6-phosphofructokinase, muscle type	PFKM
Q92973	Transportin-1	TNPO1
P61513	60S ribosomal protein L37a	RPL37A
O94925	Glutaminase kidney isoform, mitochondrial	GLS
O60814	Histone H2B type 1-K	HIST1H2BK
Q9UBE0	SUMO-activating enzyme subunit 1	SAE1
P61289	Proteasome activator complex subunit 3	PSME3
P39656	Dolichyl-diphosphooligosaccharide--protein glycosyltransferase 48 kDa subunit	DDOST
P57088	Transmembrane protein 33	TMEM33
Q15165	Serum paraoxonase/arylesterase 2	PON2
P10599	Thioredoxin	TXN
Q9NYU2	UDP-glucose:glycoprotein glucosyltransferase 1	UGGT1
P08134	Rho-related GTP-binding protein RhoC	RHOC
Q9GZT3	SRA stem-loop-interacting RNA-binding protein, mitochondrial	SLIRP
Q9UBM7	7-dehydrocholesterol reductase	DHCR7
O75964	ATP synthase subunit g, mitochondrial	ATP5MG
Q9Y305	Acyl-coenzyme A thioesterase 9, mitochondrial	ACOT9
Q27J81	Inverted formin-2	INF2
O60684	Importin subunit alpha-7	KPNA6
P60228	Eukaryotic translation initiation factor 3 subunit E	EIF3E
P53597	Succinate--CoA ligase [ADP/GDP-forming] subunit alpha, mitochondrial	SUCLG1
P25205	DNA replication licensing factor MCM3	MCM3
Q99873	Protein arginine N-methyltransferase 1	PRMT1
P62851	40S ribosomal protein S25	RPS25
Q02790	Peptidyl-prolyl cis-trans isomerase FKBP4	FKBP4
P09327	Villin-1	VIL1
P54819	Adenylate kinase 2, mitochondrial	AK2
P62906	60S ribosomal protein L10a	RPL10A
Q8TCJ2	Dolichyl-diphosphooligosaccharide--protein glycosyltransferase subunit STT3B	STT3B
P42766	60S ribosomal protein L35	RPL35
Q15185	Prostaglandin E synthase 3	PTGES3
P20020	Plasma membrane calcium-transporting ATPase 1	ATP2B1
Q9HBH0	Rho-related GTP-binding protein RhoF	RHOF
Q15008	26S proteasome non-ATPase regulatory subunit 6	PSMD6
P35268	60S ribosomal protein L22	RPL22
P49753	Acyl-coenzyme A thioesterase 2, mitochondrial	ACOT2
Q8NF37	Lysophosphatidylcholine acyltransferase 1	LPCAT1
Q15046	Lysine--tRNA ligase	KARS
P62805	Histone H4	HIST1H4A
O00203	AP-3 complex subunit beta-1	AP3B1
P11166	Solute carrier family 2, facilitated glucose transporter member 1	SLC2A1
Q15019	Septin-2	SEPT2
O00767	Acyl-CoA desaturase	SCD
P49755	Transmembrane emp24 domain-containing protein 10	TMED10
Q9BRA2	Thioredoxin domain-containing protein 17	TXNDC17
P51665	26S proteasome non-ATPase regulatory subunit 7	PSMD7
Q10567	AP-1 complex subunit beta-1	AP1B1
P62136	Serine/threonine-protein phosphatase PP1-alpha catalytic subunit	PPP1CA
Q01105	Protein SET	SET
Q00839	Heterogeneous nuclear ribonucleoprotein U	HNRNPU
Q8IUC4	Rhophilin-2	RHPN2
P13693	Translationally-controlled tumor protein	TPT1
P84085	ADP-ribosylation factor 5	ARF5
P47897	Glutamine--tRNA ligase	QARS
P27797	Calreticulin	CALR
P24539	ATP synthase F(0) complex subunit B1, mitochondrial	ATP5PB
P62841	40S ribosomal protein S15	RPS15
Q14566	DNA replication licensing factor MCM6	MCM6
Q93008	Probable ubiquitin carboxyl-terminal hydrolase FAF-X	USP9X
P51148	Ras-related protein Rab-5C	RAB5C
P38919	Eukaryotic initiation factor 4A-III	EIF4A3
Q14103	Heterogeneous nuclear ribonucleoprotein D0	HNRNPD
Q01518	Adenylyl cyclase-associated protein 1	CAP1
P40616	ADP-ribosylation factor-like protein 1	ARL1
O15269	Serine palmitoyltransferase 1	SPTLC1
Q01650	Large neutral amino acids transporter small subunit 1	SLC7A5
Q8WVX9	Fatty acyl-CoA reductase 1	FAR1
Q96I99	Succinate--CoA ligase [GDP-forming] subunit beta, mitochondrial	SUCLG2
Q08257	Quinone oxidoreductase	CRYZ
P0DP24	Calmodulin-2	CALM2
P00491	Purine nucleoside phosphorylase	PNP
Q8WVM8	Sec1 family domain-containing protein 1	SCFD1
Q13155	Aminoacyl tRNA synthase complex-interacting multifunctional protein 2	AIMP2
P46782	40S ribosomal protein S5	RPS5
P31948	Stress-induced-phosphoprotein 1	STIP1
P40222	Alpha-taxilin	TXLNA
P26447	Protein S100-A4	S100A4
P20290	Transcription factor BTF3	BTF3
P25786	Proteasome subunit alpha type-1	PSMA1
Q9Y265	RuvB-like 1	RUVBL1
O00560	Syntenin-1	SDCBP
P17844	Probable ATP-dependent RNA helicase DDX5	DDX5
P30566	Adenylosuccinate lyase	ADSL
P30046	D-dopachrome decarboxylase	DDT
P60900	Proteasome subunit alpha type-6	PSMA6
P04792	Heat shock protein beta-1	HSPB1
O15144	Actin-related protein 2/3 complex subunit 2	ARPC2
P78417	Glutathione S-transferase omega-1	GSTO1
Q9UBQ0	Vacuolar protein sorting-associated protein 29	VPS29
P52272	Heterogeneous nuclear ribonucleoprotein M	HNRNPM
P09913	Interferon-induced protein with tetratricopeptide repeats 2	IFIT2
Q04637	Eukaryotic translation initiation factor 4 gamma 1	EIF4G1
P31689	DnaJ homolog subfamily A member 1	DNAJA1
Q92530	Proteasome inhibitor PI31 subunit	PSMF1
Q02543	60S ribosomal protein L18a	RPL18A
Q15125	3-beta-hydroxysteroid-Delta(8),Delta(7)-isomerase	EBP
O15438	Canalicular multispecific organic anion transporter 2	ABCC3
P35606	Coatomer subunit beta'	COPB2
P08559	Pyruvate dehydrogenase E1 component subunit alpha, somatic form, mitochondrial	PDHA1
P52565	Rho GDP-dissociation inhibitor 1	ARHGDIA
P40429	60S ribosomal protein L13a	RPL13A
P26373	60S ribosomal protein L13	RPL13
O94822	E3 ubiquitin-protein ligase listerin	LTN1
P25787	Proteasome subunit alpha type-2	PSMA2
P50454	Serpin H1	SERPINH1
Q08J23	tRNA (cytosine(34)-C(5))-methyltransferase	NSUN2
Q14444	Caprin-1	CAPRIN1
P46776	60S ribosomal protein L27a	RPL27A
O43615	Mitochondrial import inner membrane translocase subunit TIM44	TIMM44
O00764	Pyridoxal kinase	PDXK
Q9Y285	Phenylalanine--tRNA ligase alpha subunit	FARSA
Q9UBQ5	Eukaryotic translation initiation factor 3 subunit K	EIF3K
P19525	Interferon-induced, double-stranded RNA-activated protein kinase	EIF2AK2
Q13347	Eukaryotic translation initiation factor 3 subunit I	EIF3I
Q6PI48	Aspartate--tRNA ligase, mitochondrial	DARS2
O43747	AP-1 complex subunit gamma-1	AP1G1
Q14376	UDP-glucose 4-epimerase	GALE
P05556	Integrin beta-1	ITGB1
P55011	Solute carrier family 12 member 2	SLC12A2
Q15257	Serine/threonine-protein phosphatase 2A activator	PTPA
P00367	Glutamate dehydrogenase 1, mitochondrial	GLUD1
O00154	Cytosolic acyl coenzyme A thioester hydrolase	ACOT7
P06454	Prothymosin alpha	PTMA
Q9UJZ1	Stomatin-like protein 2, mitochondrial	STOML2
P05387	60S acidic ribosomal protein P2	RPLP2
Q5T6V5	Queuosine salvage protein	C9orf64
P25788	Proteasome subunit alpha type-3	PSMA3
P28074	Proteasome subunit beta type-5	PSMB5
P26583	High mobility group protein B2	HMGB2
Q9NSE4	Isoleucine--tRNA ligase, mitochondrial	IARS2
O75436	Vacuolar protein sorting-associated protein 26A	VPS26A
P04181	Ornithine aminotransferase, mitochondrial	OAT
O43776	Asparagine--tRNA ligase, cytoplasmic	NARS
P47755	F-actin-capping protein subunit alpha-2	CAPZA2
P55884	Eukaryotic translation initiation factor 3 subunit B	EIF3B
P62910	60S ribosomal protein L32	RPL32
O14925	Mitochondrial import inner membrane translocase subunit Tim23	TIMM23
O75643	U5 small nuclear ribonucleoprotein 200 kDa helicase	SNRNP200
P30044	Peroxiredoxin-5, mitochondrial	PRDX5
P21980	Protein-glutamine gamma-glutamyltransferase 2	TGM2
P54886	Delta-1-pyrroline-5-carboxylate synthase	ALDH18A1
Q68CZ2	Tensin-3	TNS3
P31040	Succinate dehydrogenase [ubiquinone] flavoprotein subunit, mitochondrial	SDHA
Q9Y6G9	Cytoplasmic dynein 1 light intermediate chain 1	DYNC1LI1
P31949	Protein S100-A11	S100A11
Q13363	C-terminal-binding protein 1	CTBP1
P61081	NEDD8-conjugating enzyme Ubc12	UBE2M
P04080	Cystatin-B	CSTB
P49207	60S ribosomal protein L34	RPL34
Q9NUQ9	Protein FAM49B	FAM49B
Q12792	Twinfilin-1	TWF1
P83881	60S ribosomal protein L36a	RPL36A
P61088	Ubiquitin-conjugating enzyme E2 N	UBE2N
Q8WUY1	Protein THEM6	THEM6
Q15369	Elongin-C	ELOC
O15145	Actin-related protein 2/3 complex subunit 3	ARPC3
Q9Y2A7	Nck-associated protein 1	NCKAP1
P61313	60S ribosomal protein L15	RPL15
P60763	Ras-related C3 botulinum toxin substrate 3	RAC3
P48163	NADP-dependent malic enzyme	ME1
Q9Y3F4	Serine-threonine kinase receptor-associated protein	STRAP
Q9NQR4	Omega-amidase NIT2	NIT2
O95336	6-phosphogluconolactonase	PGLS
O60664	Perilipin-3	PLIN3
O15347	High mobility group protein B3	HMGB3
Q9BSJ8	Extended synaptotagmin-1	ESYT1
P06730	Eukaryotic translation initiation factor 4E	EIF4E
O00410	Importin-5	IPO5
Q96M27	Protein PRRC1	PRRC1
P51570	Galactokinase	GALK1
E9PRG8	Uncharacterized protein C11orf98	C11orf98
P13073	Cytochrome c oxidase subunit 4 isoform 1, mitochondrial	COX4I1
Q9NVD7	Alpha-parvin	PARVA
Q14764	Major vault protein	MVP
P48556	26S proteasome non-ATPase regulatory subunit 8	PSMD8
P56134	ATP synthase subunit f, mitochondrial	ATP5MF
Q7L1Q6	Basic leucine zipper and W2 domain-containing protein 1	BZW1
O60256	Phosphoribosyl pyrophosphate synthase-associated protein 2	PRPSAP2
P09914	Interferon-induced protein with tetratricopeptide repeats 1	IFIT1
P99999	Cytochrome c	CYCS
Q96T76	MMS19 nucleotide excision repair protein homolog	MMS19
Q15233	Non-POU domain-containing octamer-binding protein	NONO
P53004	Biliverdin reductase A	BLVRA
Q14257	Reticulocalbin-2	RCN2
O43592	Exportin-T	XPOT
O75323	Protein NipSnap homolog 2	NIPSNAP2
Q03169	Tumor necrosis factor alpha-induced protein 2	TNFAIP2
Q99426	Tubulin-folding cofactor B	TBCB
P23921	Ribonucleoside-diphosphate reductase large subunit	RRM1
P09622	Dihydrolipoyl dehydrogenase, mitochondrial	DLD
O14975	Very long-chain acyl-CoA synthetase	SLC27A2
P24666	Low molecular weight phosphotyrosine protein phosphatase	ACP1
Q14019	Coactosin-like protein	COTL1
P61923	Coatomer subunit zeta-1	COPZ1
Q9UG63	ATP-binding cassette sub-family F member 2	ABCF2
Q96RQ3	Methylcrotonoyl-CoA carboxylase subunit alpha, mitochondrial	MCCC1
P62491	Ras-related protein Rab-11A	RAB11A
Q96AG4	Leucine-rich repeat-containing protein 59	LRRC59
Q96JP2	Unconventional myosin-XVB	MYO15B
P07858	Cathepsin B	CTSB
P13473	Lysosome-associated membrane glycoprotein 2	LAMP2
O75306	NADH dehydrogenase [ubiquinone] iron-sulfur protein 2, mitochondrial	NDUFS2
Q15738	Sterol-4-alpha-carboxylate 3-dehydrogenase, decarboxylating	NSDHL
O75947	ATP synthase subunit d, mitochondrial	ATP5PD
Q06323	Proteasome activator complex subunit 1	PSME1
P62861	40S ribosomal protein S30	FAU
Q15435	Protein phosphatase 1 regulatory subunit 7	PPP1R7
P48735	Isocitrate dehydrogenase [NADP], mitochondrial	IDH2
Q86Y56	Dynein assembly factor 5, axonemal	DNAAF5
Q969Z0	FAST kinase domain-containing protein 4	TBRG4
P43246	DNA mismatch repair protein Msh2	MSH2
P12429	Annexin A3	ANXA3
P68036	Ubiquitin-conjugating enzyme E2 L3	UBE2L3
Q9UBQ7	Glyoxylate reductase/hydroxypyruvate reductase	GRHPR
P46779	60S ribosomal protein L28	RPL28
P53007	Tricarboxylate transport protein, mitochondrial	SLC25A1
O75352	Mannose-P-dolichol utilization defect 1 protein	MPDU1
P14174	Macrophage migration inhibitory factor	MIF
O43324	Eukaryotic translation elongation factor 1 epsilon-1	EEF1E1
P09543	2',3'-cyclic-nucleotide 3'-phosphodiesterase	CNP
P06703	Protein S100-A6	S100A6
P55036	26S proteasome non-ATPase regulatory subunit 4	PSMD4
P30050	60S ribosomal protein L12	RPL12
P07602	Prosaposin	PSAP
P07910	Heterogeneous nuclear ribonucleoproteins C1/C2	HNRNPC
A0FGR8	Extended synaptotagmin-2	ESYT2
Q92734	Protein TFG	TFG
Q9P2R3	Rabankyrin-5	ANKFY1
P41567	Eukaryotic translation initiation factor 1	EIF1
O14929	Histone acetyltransferase type B catalytic subunit	HAT1
Q5JPH6	Probable glutamate--tRNA ligase, mitochondrial	EARS2
Q6UXN9	WD repeat-containing protein 82	WDR82
P06396	Gelsolin	GSN
P17931	Galectin-3	LGALS3
P20742	Pregnancy zone protein	PZP
Q9NZB2	Constitutive coactivator of PPAR-gamma-like protein 1	FAM120A
Q04941	Proteolipid protein 2	PLP2
Q15021	Condensin complex subunit 1	NCAPD2
P16070	CD44 antigen	CD44
Q13564	NEDD8-activating enzyme E1 regulatory subunit	NAE1
P33316	Deoxyuridine 5'-triphosphate nucleotidohydrolase, mitochondrial	DUT
O14880	Microsomal glutathione S-transferase 3	MGST3
P56545	C-terminal-binding protein 2	CTBP2
Q09028	Histone-binding protein RBBP4	RBBP4
Q9Y570	Protein phosphatase methylesterase 1	PPME1
P12268	Inosine-5'-monophosphate dehydrogenase 2	IMPDH2
Q9HDC9	Adipocyte plasma membrane-associated protein	APMAP
Q9BQ67	Glutamate-rich WD repeat-containing protein 1	GRWD1
P27695	DNA-(apurinic or apyrimidinic site) lyase	APEX1
Q9UL25	Ras-related protein Rab-21	RAB21
Q09666	Neuroblast differentiation-associated protein AHNAK	AHNAK
Q6PKG0	La-related protein 1	LARP1
Q9P035	Very-long-chain (3R)-3-hydroxyacyl-CoA dehydratase 3	HACD3
P52594	Arf-GAP domain and FG repeat-containing protein 1	AGFG1
Q9BPW8	Protein NipSnap homolog 1	NIPSNAP1
Q9HBI6	Phylloquinone omega-hydroxylase CYP4F11	CYP4F11
Q9HCC0	Methylcrotonoyl-CoA carboxylase beta chain, mitochondrial	MCCC2
P25815	Protein S100-P	S100P
P15924	Desmoplakin	DSP
P39019	40S ribosomal protein S19	RPS19
Q99567	Nuclear pore complex protein Nup88	NUP88
Q53H12	Acylglycerol kinase, mitochondrial	AGK
P00441	Superoxide dismutase [Cu-Zn]	SOD1
Q9BXW7	Haloacid dehalogenase-like hydrolase domain-containing 5	HDHD5
Q9BWM7	Sideroflexin-3	SFXN3
Q16181	Septin-7	SEPT7
O00483	Cytochrome c oxidase subunit NDUFA4	NDUFA4
P36871	Phosphoglucomutase-1	PGM1
O15067	Phosphoribosylformylglycinamidine synthase	PFAS
Q53H96	Pyrroline-5-carboxylate reductase 3	PYCR3
O00743	Serine/threonine-protein phosphatase 6 catalytic subunit	PPP6C
Q14558	Phosphoribosyl pyrophosphate synthase-associated protein 1	PRPSAP1
Q92887	Canalicular multispecific organic anion transporter 1	ABCC2
P07339	Cathepsin D	CTSD
Q9H074	Polyadenylate-binding protein-interacting protein 1	PAIP1
Q96IX5	ATP synthase membrane subunit DAPIT, mitochondrial	ATP5MD
Q8IZP2	Putative protein FAM10A4	ST13P4
Q9P289	Serine/threonine-protein kinase 26	STK26
Q7Z478	ATP-dependent RNA helicase DHX29	DHX29
P24534	Elongation factor 1-beta	EEF1B2
Q15631	Translin	TSN
O75832	26S proteasome non-ATPase regulatory subunit 10	PSMD10
P35080	Profilin-2	PFN2
P62942	Peptidyl-prolyl cis-trans isomerase FKBP1A	FKBP1A
Q56VL3	OCIA domain-containing protein 2	OCIAD2
P47914	60S ribosomal protein L29	RPL29
Q8NBQ5	Estradiol 17-beta-dehydrogenase 11	HSD17B11
P46778	60S ribosomal protein L21	RPL21
P23258	Tubulin gamma-1 chain	TUBG1
P61077	Ubiquitin-conjugating enzyme E2 D3	UBE2D3
Q07020	60S ribosomal protein L18	RPL18
P49773	Histidine triad nucleotide-binding protein 1	HINT1
Q9P0J7	E3 ubiquitin-protein ligase KCMF1	KCMF1
Q14739	Delta(14)-sterol reductase	LBR
P0C0S5	Histone H2A.Z	H2AFZ
P62917	60S ribosomal protein L8	RPL8
P46783	40S ribosomal protein S10	RPS10
P10155	60 kDa SS-A/Ro ribonucleoprotein	RO60
P49721	Proteasome subunit beta type-2	PSMB2
Q15003	Condensin complex subunit 2	NCAPH
P84022	Mothers against decapentaplegic homolog 3	SMAD3
Q71RC2	La-related protein 4	LARP4
O95810	Caveolae-associated protein 2	CAVIN2
O00264	Membrane-associated progesterone receptor component 1	PGRMC1
P00568	Adenylate kinase isoenzyme 1	AK1
P07384	Calpain-1 catalytic subunit	CAPN1
Q6UB35	Monofunctional C1-tetrahydrofolate synthase, mitochondrial	MTHFD1L
P52907	F-actin-capping protein subunit alpha-1	CAPZA1
Q9BVK6	Transmembrane emp24 domain-containing protein 9	TMED9
Q9Y2Q3	Glutathione S-transferase kappa 1	GSTK1
O00116	Alkyldihydroxyacetonephosphate synthase, peroxisomal	AGPS
Q9BXS5	AP-1 complex subunit mu-1	AP1M1
Q9UHX1	Poly(U)-binding-splicing factor PUF60	PUF60
Q9BZZ5	Apoptosis inhibitor 5	API5
Q9BZX2	Uridine-cytidine kinase 2	UCK2
P62273	40S ribosomal protein S29	RPS29
P01023	Alpha-2-macroglobulin	A2M
O14579	Coatomer subunit epsilon	COPE
Q9BW27	Nuclear pore complex protein Nup85	NUP85
O43598	2'-deoxynucleoside 5'-phosphate N-hydrolase 1	DNPH1
Q9Y3I0	tRNA-splicing ligase RtcB homolog	RTCB
Q8TEQ6	Gem-associated protein 5	GEMIN5
P55010	Eukaryotic translation initiation factor 5	EIF5
Q92538	Golgi-specific brefeldin A-resistance guanine nucleotide exchange factor 1	GBF1
P48444	Coatomer subunit delta	ARCN1
Q96IU4	Protein ABHD14B	ABHD14B
Q9H3U1	Protein unc-45 homolog A	UNC45A
Q9UM00	Calcium load-activated calcium channel	TMCO1
Q96G23	Ceramide synthase 2	CERS2
P28072	Proteasome subunit beta type-6	PSMB6
P31350	Ribonucleoside-diphosphate reductase subunit M2	RRM2
Q9UHV9	Prefoldin subunit 2	PFDN2
Q13418	Integrin-linked protein kinase	ILK
O75608	Acyl-protein thioesterase 1	LYPLA1
P49321	Nuclear autoantigenic sperm protein	NASP
O60427	Acyl-CoA (8-3)-desaturase	FADS1
Q16563	Synaptophysin-like protein 1	SYPL1
P57739	Claudin-2	CLDN2
P30049	ATP synthase subunit delta, mitochondrial	ATP5F1D
Q04760	Lactoylglutathione lyase	GLO1
P68402	Platelet-activating factor acetylhydrolase IB subunit beta	PAFAH1B2
Q6ZMR3	L-lactate dehydrogenase A-like 6A	LDHAL6A
Q96CM3	Mitochondrial RNA pseudouridine synthase RPUSD4	RPUSD4
P62913	60S ribosomal protein L11	RPL11
Q92888	Rho guanine nucleotide exchange factor 1	ARHGEF1
P40938	Replication factor C subunit 3	RFC3
P43897	Elongation factor Ts, mitochondrial	TSFM
P23919	Thymidylate kinase	DTYMK
P49354	Protein farnesyltransferase/geranylgeranyltransferase type-1 subunit alpha	FNTA
Q9HB71	Calcyclin-binding protein	CACYBP
P63208	S-phase kinase-associated protein 1	SKP1
P22061	Protein-L-isoaspartate(D-aspartate) O-methyltransferase	PCMT1
P14314	Glucosidase 2 subunit beta	PRKCSH
P21291	Cysteine and glycine-rich protein 1	CSRP1
Q969V3	Nicalin	NCLN
O75844	CAAX prenyl protease 1 homolog	ZMPSTE24
Q05209	Tyrosine-protein phosphatase non-receptor type 12	PTPN12
Q6NUK1	Calcium-binding mitochondrial carrier protein SCaMC-1	SLC25A24
P67775	Serine/threonine-protein phosphatase 2A catalytic subunit alpha isoform	PPP2CA
P11172	Uridine 5'-monophosphate synthase	UMPS
P52434	DNA-directed RNA polymerases I, II, and III subunit RPABC3	POLR2H
Q00005	Serine/threonine-protein phosphatase 2A 55 kDa regulatory subunit B beta isoform	PPP2R2B
Q9NYL9	Tropomodulin-3	TMOD3
P60953	Cell division control protein 42 homolog	CDC42
Q15029	116 kDa U5 small nuclear ribonucleoprotein component	EFTUD2
P12931	Proto-oncogene tyrosine-protein kinase Src	SRC
Q7Z3J2	VPS35 endosomal protein sorting factor-like	VPS35L
Q15646	2'-5'-oligoadenylate synthase-like protein	OASL
Q15102	Platelet-activating factor acetylhydrolase IB subunit gamma	PAFAH1B3
P18621	60S ribosomal protein L17	RPL17
O96005	Cleft lip and palate transmembrane protein 1	CLPTM1
Q9Y2B0	Protein canopy homolog 2	CNPY2
O60678	Protein arginine N-methyltransferase 3	PRMT3
Q14157	Ubiquitin-associated protein 2-like	UBAP2L
Q13148	TAR DNA-binding protein 43	TARDBP
P48507	Glutamate--cysteine ligase regulatory subunit	GCLM
O94973	AP-2 complex subunit alpha-2	AP2A2
Q92499	ATP-dependent RNA helicase DDX1	DDX1
Q6NYC1	Bifunctional arginine demethylase and lysyl-hydroxylase JMJD6	JMJD6
P47756	F-actin-capping protein subunit beta	CAPZB
Q7L9L4	MOB kinase activator 1B	MOB1B
Q7Z7H8	39S ribosomal protein L10, mitochondrial	MRPL10
Q9BT22	Chitobiosyldiphosphodolichol beta-mannosyltransferase	ALG1
P60866	40S ribosomal protein S20	RPS20
P38606	V-type proton ATPase catalytic subunit A	ATP6V1A
Q15382	GTP-binding protein Rheb	RHEB
Q6PIU2	Neutral cholesterol ester hydrolase 1	NCEH1
Q16851	UTP--glucose-1-phosphate uridylyltransferase	UGP2
Q96AE4	Far upstream element-binding protein 1	FUBP1
Q15392	Delta(24)-sterol reductase	DHCR24
Q04837	Single-stranded DNA-binding protein, mitochondrial	SSBP1
P62854	40S ribosomal protein S26	RPS26
P00966	Argininosuccinate synthase	ASS1
O75347	Tubulin-specific chaperone A	TBCA
Q9UI30	Multifunctional methyltransferase subunit TRM112-like protein	TRMT112
P39748	Flap endonuclease 1	FEN1
Q15758	Neutral amino acid transporter B(0)	SLC1A5
Q13492	Phosphatidylinositol-binding clathrin assembly protein	PICALM
O43143	Pre-mRNA-splicing factor ATP-dependent RNA helicase DHX15	DHX15
Q8IVF2	Protein AHNAK2	AHNAK2
Q8N1G4	Leucine-rich repeat-containing protein 47	LRRC47
P35237	Serpin B6	SERPINB6
Q9UBI1	COMM domain-containing protein 3	COMMD3
Q9H0U3	Magnesium transporter protein 1	MAGT1
P67812	Signal peptidase complex catalytic subunit SEC11A	SEC11A
Q9H267	Vacuolar protein sorting-associated protein 33B	VPS33B
P63167	Dynein light chain 1, cytoplasmic	DYNLL1
P05026	Sodium/potassium-transporting ATPase subunit beta-1	ATP1B1
Q9BTT0	Acidic leucine-rich nuclear phosphoprotein 32 family member E	ANP32E
Q9HD45	Transmembrane 9 superfamily member 3	TM9SF3
P21796	Voltage-dependent anion-selective channel protein 1	VDAC1
Q13409	Cytoplasmic dynein 1 intermediate chain 2	DYNC1I2
Q9BZH6	WD repeat-containing protein 11	WDR11
P53041	Serine/threonine-protein phosphatase 5	PPP5C
P16435	NADPH--cytochrome P450 reductase	POR
Q9UI12	V-type proton ATPase subunit H	ATP6V1H
Q8IZW8	Tensin-4	TNS4
P47985	Cytochrome b-c1 complex subunit Rieske, mitochondrial	UQCRFS1
P00403	Cytochrome c oxidase subunit 2	MT-CO2
Q86X55	Histone-arginine methyltransferase CARM1	CARM1
Q96HE7	ERO1-like protein alpha	ERO1A
Q9UBS4	DnaJ homolog subfamily B member 11	DNAJB11
Q53H82	Endoribonuclease LACTB2	LACTB2
O15305	Phosphomannomutase 2	PMM2
P09496	Clathrin light chain A	CLTA
Q9Y679	Ancient ubiquitous protein 1	AUP1
P35754	Glutaredoxin-1	GLRX
Q09161	Nuclear cap-binding protein subunit 1	NCBP1
Q9BSH4	Translational activator of cytochrome c oxidase 1	TACO1
Q9BY32	Inosine triphosphate pyrophosphatase	ITPA
Q9HAV7	GrpE protein homolog 1, mitochondrial	GRPEL1
P22626	Heterogeneous nuclear ribonucleoproteins A2/B1	HNRNPA2B1
Q6NUM9	All-trans-retinol 13,14-reductase	RETSAT
Q13325	Interferon-induced protein with tetratricopeptide repeats 5	IFIT5
P46977	Dolichyl-diphosphooligosaccharide--protein glycosyltransferase subunit STT3A	STT3A
Q9BTM9	Ubiquitin-related modifier 1	URM1
O95372	Acyl-protein thioesterase 2	LYPLA2
O94826	Mitochondrial import receptor subunit TOM70	TOMM70
Q9UHG3	Prenylcysteine oxidase 1	PCYOX1
O75663	TIP41-like protein	TIPRL
Q16850	Lanosterol 14-alpha demethylase	CYP51A1
Q86VI3	Ras GTPase-activating-like protein IQGAP3	IQGAP3
Q8WU68	Splicing factor U2AF 26 kDa subunit	U2AF1L4
Q07065	Cytoskeleton-associated protein 4	CKAP4
Q9Y5Y2	Cytosolic Fe-S cluster assembly factor NUBP2	NUBP2
Q9Y2T2	AP-3 complex subunit mu-1	AP3M1
O75153	Clustered mitochondria protein homolog	CLUH
Q5JTV8	Torsin-1A-interacting protein 1	TOR1AIP1
O15027	Protein transport protein Sec16A	SEC16A
P33764	Protein S100-A3	S100A3
P51571	Translocon-associated protein subunit delta	SSR4
P42126	Enoyl-CoA delta isomerase 1, mitochondrial	ECI1
P35250	Replication factor C subunit 2	RFC2
O60763	General vesicular transport factor p115	USO1
P62899	60S ribosomal protein L31	RPL31
O95816	BAG family molecular chaperone regulator 2	BAG2
P61163	Alpha-centractin	ACTR1A
P45954	Short/branched chain specific acyl-CoA dehydrogenase, mitochondrial	ACADSB
Q14847	LIM and SH3 domain protein 1	LASP1
O95470	Sphingosine-1-phosphate lyase 1	SGPL1
Q8NCW5	NAD(P)H-hydrate epimerase	NAXE
P46734	Dual specificity mitogen-activated protein kinase kinase 3	MAP2K3
Q7Z2W4	Zinc finger CCCH-type antiviral protein 1	ZC3HAV1
P49458	Signal recognition particle 9 kDa protein	SRP9
P11182	Lipoamide acyltransferase component of branched-chain alpha-keto acid dehydrogenase complex, mitochondrial	DBT
Q92945	Far upstream element-binding protein 2	KHSRP
Q5VWZ2	Lysophospholipase-like protein 1	LYPLAL1
P00846	ATP synthase subunit a	MT-ATP6
O00625	Pirin	PIR
P78344	Eukaryotic translation initiation factor 4 gamma 2	EIF4G2
Q99595	Mitochondrial import inner membrane translocase subunit Tim17-A	TIMM17A
Q92620	Pre-mRNA-splicing factor ATP-dependent RNA helicase PRP16	DHX38
P51659	Peroxisomal multifunctional enzyme type 2	HSD17B4
P58546	Myotrophin	MTPN
P56537	Eukaryotic translation initiation factor 6	EIF6
Q9NTK5	Obg-like ATPase 1	OLA1
Q8TF09	Dynein light chain roadblock-type 2	DYNLRB2
P20073	Annexin A7	ANXA7
P49915	GMP synthase [glutamine-hydrolyzing]	GMPS
Q9BVC6	Transmembrane protein 109	TMEM109
O96013	Serine/threonine-protein kinase PAK 4	PAK4
Q96C19	EF-hand domain-containing protein D2	EFHD2
Q7L0Y3	tRNA methyltransferase 10 homolog C	TRMT10C
Q15836	Vesicle-associated membrane protein 3	VAMP3
Q96AC1	Fermitin family homolog 2	FERMT2
Q9Y5M8	Signal recognition particle receptor subunit beta	SRPRB
O75531	Barrier-to-autointegration factor	BANF1
Q9Y3E5	Peptidyl-tRNA hydrolase 2, mitochondrial	PTRH2
Q9NPQ8	Synembryn-A	RIC8A
O76031	ATP-dependent Clp protease ATP-binding subunit clpX-like, mitochondrial	CLPX
Q02750	Dual specificity mitogen-activated protein kinase kinase 1	MAP2K1
O43760	Synaptogyrin-2	SYNGR2
Q9BRQ8	Apoptosis-inducing factor 2	AIFM2
Q9ULC4	Malignant T-cell-amplified sequence 1	MCTS1
P08574	Cytochrome c1, heme protein, mitochondrial	CYC1
Q8N1F7	Nuclear pore complex protein Nup93	NUP93
P26640	Valine--tRNA ligase	VARS
Q96SQ9	Cytochrome P450 2S1	CYP2S1
P05198	Eukaryotic translation initiation factor 2 subunit 1	EIF2S1
Q8N122	Regulatory-associated protein of mTOR	RPTOR
Q5JTH9	RRP12-like protein	RRP12
Q9UI10	Translation initiation factor eIF-2B subunit delta	EIF2B4
P50851	Lipopolysaccharide-responsive and beige-like anchor protein	LRBA
Q9UNF1	Melanoma-associated antigen D2	MAGED2
Q96KP4	Cytosolic non-specific dipeptidase	CNDP2
P50995	Annexin A11	ANXA11
Q93100	Phosphorylase b kinase regulatory subunit beta	PHKB
Q14008	Cytoskeleton-associated protein 5	CKAP5
P09497	Clathrin light chain B	CLTB
Q6UWP7	Lysocardiolipin acyltransferase 1	LCLAT1
Q13867	Bleomycin hydrolase	BLMH
Q9NRX4	14 kDa phosphohistidine phosphatase	PHPT1
Q99808	Equilibrative nucleoside transporter 1	SLC29A1
P22087	rRNA 2'-O-methyltransferase fibrillarin	FBL
P32322	Pyrroline-5-carboxylate reductase 1, mitochondrial	PYCR1
Q86WJ1	Chromodomain-helicase-DNA-binding protein 1-like	CHD1L
P19623	Spermidine synthase	SRM
Q5H9R7	Serine/threonine-protein phosphatase 6 regulatory subunit 3	PPP6R3
P62891	60S ribosomal protein L39	RPL39
O95486	Protein transport protein Sec24A	SEC24A
Q8N2K0	Lysophosphatidylserine lipase ABHD12	ABHD12
Q6P2I3	Fumarylacetoacetate hydrolase domain-containing protein 2B	FAHD2B
P40199	Carcinoembryonic antigen-related cell adhesion molecule 6	CEACAM6
P63220	40S ribosomal protein S21	RPS21
Q9Y263	Phospholipase A-2-activating protein	PLAA
Q9BU23	Lipase maturation factor 2	LMF2
Q99798	Aconitate hydratase, mitochondrial	ACO2
O14964	Hepatocyte growth factor-regulated tyrosine kinase substrate	HGS
Q96AZ6	Interferon-stimulated gene 20 kDa protein	ISG20
Q969N2	GPI transamidase component PIG-T	PIGT
O60506	Heterogeneous nuclear ribonucleoprotein Q	SYNCRIP
P50402	Emerin	EMD
O75794	Cell division cycle protein 123 homolog	CDC123
P02647	Apolipoprotein A-I	APOA1
Q99436	Proteasome subunit beta type-7	PSMB7
Q9Y5L0	Transportin-3	TNPO3
Q709C8	Vacuolar protein sorting-associated protein 13C	VPS13C
Q15477	Helicase SKI2W	SKIV2L
P15170	Eukaryotic peptide chain release factor GTP-binding subunit ERF3A	GSPT1
Q8IUR0	Trafficking protein particle complex subunit 5	TRAPPC5
P32969	60S ribosomal protein L9	RPL9
O95394	Phosphoacetylglucosamine mutase	PGM3
Q96S52	GPI transamidase component PIG-S	PIGS
P43243	Matrin-3	MATR3
Q13098	COP9 signalosome complex subunit 1	GPS1
Q14203	Dynactin subunit 1	DCTN1
O95347	Structural maintenance of chromosomes protein 2	SMC2
Q00765	Receptor expression-enhancing protein 5	REEP5
Q9NRP0	Oligosaccharyltransferase complex subunit OSTC	OSTC
P36915	Guanine nucleotide-binding protein-like 1	GNL1
O95396	Adenylyltransferase and sulfurtransferase MOCS3	MOCS3
P22570	NADPH:adrenodoxin oxidoreductase, mitochondrial	FDXR
Q96G03	Phosphoglucomutase-2	PGM2
Q8NBF2	NHL repeat-containing protein 2	NHLRC2
Q9NXG2	THUMP domain-containing protein 1	THUMPD1
Q9UL46	Proteasome activator complex subunit 2	PSME2
O43865	S-adenosylhomocysteine hydrolase-like protein 1	AHCYL1
Q9BQ52	Zinc phosphodiesterase ELAC protein 2	ELAC2
P14678	Small nuclear ribonucleoprotein-associated proteins B and B'	SNRPB
P21926	CD9 antigen	CD9
P61619	Protein transport protein Sec61 subunit alpha isoform 1	SEC61A1
O76094	Signal recognition particle subunit SRP72	SRP72
P28838	Cytosol aminopeptidase	LAP3
Q12904	Aminoacyl tRNA synthase complex-interacting multifunctional protein 1	AIMP1
Q9BQA1	Methylosome protein 50	WDR77
Q96B26	Exosome complex component RRP43	EXOSC8
P43034	Platelet-activating factor acetylhydrolase IB subunit alpha	PAFAH1B1
O00629	Importin subunit alpha-3	KPNA4
Q99685	Monoglyceride lipase	MGLL
Q5BJF2	Sigma intracellular receptor 2	TMEM97
Q5XKP0	MICOS complex subunit MIC13	MICOS13
P42285	Exosome RNA helicase MTR4	MTREX
Q9C0C9	(E3-independent) E2 ubiquitin-conjugating enzyme	UBE2O
Q15363	Transmembrane emp24 domain-containing protein 2	TMED2
O14907	Tax1-binding protein 3	TAX1BP3
Q9H4A6	Golgi phosphoprotein 3	GOLPH3
Q96D53	Atypical kinase COQ8B, mitochondrial	COQ8B
O75340	Programmed cell death protein 6	PDCD6
Q5H9U9	Probable ATP-dependent RNA helicase DDX60-like	DDX60L
P61803	Dolichyl-diphosphooligosaccharide--protein glycosyltransferase subunit DAD1	DAD1
O14744	Protein arginine N-methyltransferase 5	PRMT5
P47736	Rap1 GTPase-activating protein 1	RAP1GAP
P28288	ATP-binding cassette sub-family D member 3	ABCD3
P11310	Medium-chain specific acyl-CoA dehydrogenase, mitochondrial	ACADM
Q8TC12	Retinol dehydrogenase 11	RDH11
Q9BXB4	Oxysterol-binding protein-related protein 11	OSBPL11
Q9NR31	GTP-binding protein SAR1a	SAR1A
Q96S44	EKC/KEOPS complex subunit TP53RK	TP53RK
P17174	Aspartate aminotransferase, cytoplasmic	GOT1
Q2NKX8	DNA excision repair protein ERCC-6-like	ERCC6L
Q9P287	BRCA2 and CDKN1A-interacting protein	BCCIP
Q9NZI8	Insulin-like growth factor 2 mRNA-binding protein 1	IGF2BP1
P21281	V-type proton ATPase subunit B, brain isoform	ATP6V1B2
Q9Y312	Protein AAR2 homolog	AAR2
Q9Y320	Thioredoxin-related transmembrane protein 2	TMX2
P62633	Cellular nucleic acid-binding protein	CNBP
Q96JP5	E3 ubiquitin-protein ligase ZFP91	ZFP91
Q8TBC4	NEDD8-activating enzyme E1 catalytic subunit	UBA3
Q9NZ01	Very-long-chain enoyl-CoA reductase	TECR
O43396	Thioredoxin-like protein 1	TXNL1
Q13283	Ras GTPase-activating protein-binding protein 1	G3BP1
Q6RW13	Type-1 angiotensin II receptor-associated protein	AGTRAP
P63279	SUMO-conjugating enzyme UBC9	UBE2I
Q8IXB1	DnaJ homolog subfamily C member 10	DNAJC10
Q8N335	Glycerol-3-phosphate dehydrogenase 1-like protein	GPD1L
Q12849	G-rich sequence factor 1	GRSF1
Q9H2M9	Rab3 GTPase-activating protein non-catalytic subunit	RAB3GAP2
Q9Y5X3	Sorting nexin-5	SNX5
Q96HC4	PDZ and LIM domain protein 5	PDLIM5
Q86SZ2	Trafficking protein particle complex subunit 6B	TRAPPC6B
P60903	Protein S100-A10	S100A10
O76071	Probable cytosolic iron-sulfur protein assembly protein CIAO1	CIAO1
Q9Y6N1	Cytochrome c oxidase assembly protein COX11, mitochondrial	COX11
Q96BM9	ADP-ribosylation factor-like protein 8A	ARL8A
Q9H832	Ubiquitin-conjugating enzyme E2 Z	UBE2Z
P35221	Catenin alpha-1	CTNNA1
O95219	Sorting nexin-4	SNX4
P14324	Farnesyl pyrophosphate synthase	FDPS
P61927	60S ribosomal protein L37	RPL37
Q9C0B1	Alpha-ketoglutarate-dependent dioxygenase FTO	FTO
O00148	ATP-dependent RNA helicase DDX39A	DDX39A
Q9BRP1	Programmed cell death protein 2-like	PDCD2L
P48454	Serine/threonine-protein phosphatase 2B catalytic subunit gamma isoform	PPP3CC
Q9BWD1	Acetyl-CoA acetyltransferase, cytosolic	ACAT2
P49792	E3 SUMO-protein ligase RanBP2	RANBP2
Q9Y3U8	60S ribosomal protein L36	RPL36
Q96N66	Lysophospholipid acyltransferase 7	MBOAT7
P51572	B-cell receptor-associated protein 31	BCAP31
P10398	Serine/threonine-protein kinase A-Raf	ARAF
Q4U2R6	39S ribosomal protein L51, mitochondrial	MRPL51
P62314	Small nuclear ribonucleoprotein Sm D1	SNRPD1
P53680	AP-2 complex subunit sigma	AP2S1
Q9ULD0	2-oxoglutarate dehydrogenase-like, mitochondrial	OGDHL
P10768	S-formylglutathione hydrolase	ESD
O60884	DnaJ homolog subfamily A member 2	DNAJA2
P52735	Guanine nucleotide exchange factor VAV2	VAV2
P04179	Superoxide dismutase [Mn], mitochondrial	SOD2
Q9BYN0	Sulfiredoxin-1	SRXN1
P42677	40S ribosomal protein S27	RPS27
Q99439	Calponin-2	CNN2
Q9Y2Z0	Protein SGT1 homolog	SUGT1
P37268	Squalene synthase	FDFT1
Q93099	Homogentisate 1,2-dioxygenase	HGD
O75935	Dynactin subunit 3	DCTN3
Q08211	ATP-dependent RNA helicase A	DHX9
O43809	Cleavage and polyadenylation specificity factor subunit 5	NUDT21
Q9NPJ3	Acyl-coenzyme A thioesterase 13	ACOT13
O75251	NADH dehydrogenase [ubiquinone] iron-sulfur protein 7, mitochondrial	NDUFS7
P04183	Thymidine kinase, cytosolic	TK1
P05496	ATP synthase F(0) complex subunit C1, mitochondrial	ATP5MC1
Q13404	Ubiquitin-conjugating enzyme E2 variant 1	UBE2V1
Q9H845	Acyl-CoA dehydrogenase family member 9, mitochondrial	ACAD9
Q8IVT5	Kinase suppressor of Ras 1	KSR1
Q9Y5S2	Serine/threonine-protein kinase MRCK beta	CDC42BPB
P00374	Dihydrofolate reductase	DHFR
Q7KZF4	Staphylococcal nuclease domain-containing protein 1	SND1
P02788	Lactotransferrin	LTF
O00400	Acetyl-coenzyme A transporter 1	SLC33A1
O14561	Acyl carrier protein, mitochondrial	NDUFAB1
P62316	Small nuclear ribonucleoprotein Sm D2	SNRPD2
O95674	Phosphatidate cytidylyltransferase 2	CDS2
P06732	Creatine kinase M-type	CKM
Q9H773	dCTP pyrophosphatase 1	DCTPP1
Q13813	Spectrin alpha chain, non-erythrocytic 1	SPTAN1
O00170	AH receptor-interacting protein	AIP
P0DPE3	Uncharacterized protein C12orf81	C12orf81
P24390	ER lumen protein-retaining receptor 1	KDELR1
O15228	Dihydroxyacetone phosphate acyltransferase	GNPAT
Q9BX68	Histidine triad nucleotide-binding protein 2, mitochondrial	HINT2
P22830	Ferrochelatase, mitochondrial	FECH
Q9NTJ3	Structural maintenance of chromosomes protein 4	SMC4
Q9NTX5	Ethylmalonyl-CoA decarboxylase	ECHDC1
Q13619	Cullin-4A	CUL4A
Q9H1K4	Mitochondrial glutamate carrier 2	SLC25A18
Q8IWW6	Rho GTPase-activating protein 12	ARHGAP12
P62857	40S ribosomal protein S28	RPS28
Q9Y3B3	Transmembrane emp24 domain-containing protein 7	TMED7
P17612	cAMP-dependent protein kinase catalytic subunit alpha	PRKACA
P01857	Immunoglobulin heavy constant gamma 1	IGHG1
P61970	Nuclear transport factor 2	NUTF2
Q8WUI4	Histone deacetylase 7	HDAC7
Q9UNZ2	NSFL1 cofactor p47	NSFL1C
Q969X5	Endoplasmic reticulum-Golgi intermediate compartment protein 1	ERGIC1
Q9Y394	Dehydrogenase/reductase SDR family member 7	DHRS7
Q5JU85	IQ motif and SEC7 domain-containing protein 2	IQSEC2
Q9H9Q2	COP9 signalosome complex subunit 7b	COPS7B
O95155	Ubiquitin conjugation factor E4 B	UBE4B
Q14839	Chromodomain-helicase-DNA-binding protein 4	CHD4
Q9Y241	HIG1 domain family member 1A, mitochondrial	HIGD1A
O96000	NADH dehydrogenase [ubiquinone] 1 beta subcomplex subunit 10	NDUFB10
Q96GC9	Vacuole membrane protein 1	VMP1
Q8N163	Cell cycle and apoptosis regulator protein 2	CCAR2
Q9GZP9	Derlin-2	DERL2
Q14108	Lysosome membrane protein 2	SCARB2
Q8NE71	ATP-binding cassette sub-family F member 1	ABCF1
P02765	Alpha-2-HS-glycoprotein	AHSG
